# Supplementary material for: Canady Helios Cold Plasma Induces Breast Cancer Cell Death by Oxidation of Histone mRNA
Source: Int J Mol Sci. 2021 Sep 3;22(17):9578. doi: 10.3390/ijms22179578 (PMC8430908; doi:10.3390/ijms22179578)
Supplement: Supplementary file 1 [file ijms-22-09578-s001.zip]

Archive with 2 entries (2 files):
- Sub_Supplementary Figures.pdf
- Supplementary Table S1.xlsx
