# Supplementary material for: Canady Helios Cold Plasma Induces Breast Cancer Cell Death by Oxidation of Histone mRNA
Source: Int J Mol Sci. 2021 Sep 3;22(17):9578. doi: 10.3390/ijms22179578 (PMC8430908; doi:10.3390/ijms22179578)
Supplement: Supplementary file 1 [file ijms-22-09578-s001.zip › Supplementary Table S1.xlsx]

## Sheet: GO_analysis_excel
	Genes	Process_name	Significant_genes_count	Total_genes_group_count	Percent_significant_genes	P-value	Padj-value
	SNAI1; CDKN1C; FOSB; ID2; DLL4;	GO:0000122~negative regulation of transcription from RNA polymerase II promoter	5	707	0.707214	0.00338538	0.0410755
	CDKN1C;	GO:0001501~skeletal system development	1	137	0.729927	0.176984	0.19592
	LRAT;	GO:0001523~retinoid metabolic process	1	59	1.69492	0.0811458	0.100591
	DLL4;	GO:0001525~angiogenesis	1	215	0.465116	0.262939	0.276292
	DLL4;	GO:0001569~branching involved in blood vessel morphogenesis	1	29	3.44828	0.0414203	0.0675276
	AMOT;	GO:0001570~vasculogenesis	1	55	1.81818	0.0759445	0.0977467
	SNAI1;	GO:0001649~osteoblast differentiation	1	101	0.990099	0.134044	0.152787
	ID2;	GO:0001656~metanephros development	1	27	3.7037	0.0387124	0.0650853
	FOS;	GO:0001661~conditioned taste aversion	1	6	16.6667	0.00982003	0.047073
	AMOT;	GO:0001701~in utero embryonic development	1	180	0.555556	0.225525	0.240739
	AMOT;	GO:0001702~gastrulation with mouth forming second	1	17	5.88235	0.0250595	0.0551207
	SNAI1;	GO:0001707~mesoderm formation	1	28	3.57143	0.0400673	0.0661233
	ID2;	GO:0001779~natural killer cell differentiation	1	12	8.33333	0.0181614	0.0503651
	CDKN1C;	GO:0001822~kidney development	1	85	1.17647	0.114257	0.132479
	SNAI1;	GO:0001837~epithelial to mesenchymal transition	1	35	2.85714	0.0494987	0.0739731
	NR4A1;	GO:0001938~positive regulation of endothelial cell proliferation	1	67	1.49254	0.0914618	0.109836
	ID2;	GO:0001966~thigmotaxis	1	1	100	0.00281549	0.0410755
	DLL4;	GO:0001974~blood vessel remodeling	1	32	3.125	0.0454679	0.0723721
	NR4A1;	GO:0002042~cell migration involved in sprouting angiogenesis	1	15	6.66667	0.022306	0.0531001
	ID2;	GO:0003149~membranous septum morphogenesis	1	10	10	0.0153887	0.0492804
	ID2;	GO:0003166~bundle of His development	1	3	33.3333	0.00562316	0.0410755
	SNAI1;	GO:0003198~epithelial to mesenchymal transition involved in endocardial cushion formation	1	13	7.69231	0.0195448	0.0520551
	DLL4;	GO:0003208~cardiac ventricle morphogenesis	1	9	11.1111	0.0139994	0.047073
	DLL4;	GO:0003209~cardiac atrium morphogenesis	1	7	14.2857	0.0112151	0.047073
	DLL4;	GO:0003222~ventricular trabecula myocardium morphogenesis	1	16	6.25	0.0236837	0.0539908
	DLL4;	GO:0003344~pericardium morphogenesis	1	7	14.2857	0.0112151	0.047073
	AMOT;	GO:0003365~establishment of cell polarity involved in ameboidal cell migration	1	2	50	0.0042203	0.0410755
	PDK4;	GO:0006006~glucose metabolic process	1	63	1.5873	0.0863181	0.105066
	FOS;	GO:0006306~DNA methylation	1	24	4.16667	0.0346365	0.0612975
	ID2;	GO:0006351~transcription, DNA-templated	1	1791	0.0558347	0.92327	0.92327
	MAFA; MAFB;	GO:0006355~regulation of transcription, DNA-templated	2	1333	0.150038	0.563946	0.570306
	FOS; MAFA; MAFB;	GO:0006357~regulation of transcription from RNA polymerase II promoter	3	403	0.744417	0.0198639	0.0523861
	FOS; FOSB; MAFA; MAFB;	GO:0006366~transcription from RNA polymerase II promoter	4	513	0.779727	0.00622323	0.0410755
	NR4A1;	GO:0006367~transcription initiation from RNA polymerase II promoter	1	152	0.657895	0.194249	0.21241
	RGS2;	GO:0006417~regulation of translation	1	51	1.96078	0.0707141	0.0941688
	PDK4;	GO:0006468~protein phosphorylation	1	450	0.222222	0.471837	0.485982
	AMZ1;	GO:0006508~proteolysis	1	508	0.19685	0.513647	0.523375
	LRAT;	GO:0006776~vitamin A metabolic process	1	7	14.2857	0.0112151	0.047073
	PDK4;	GO:0006885~regulation of pH	1	12	8.33333	0.0181614	0.0503651
	ARC;	GO:0006897~endocytosis	1	129	0.775194	0.167627	0.187103
	HBB;	GO:0006898~receptor-mediated endocytosis	1	185	0.540541	0.230983	0.244623
	AMOT;	GO:0006935~chemotaxis	1	117	0.854701	0.153395	0.172649
	MYH11;	GO:0006936~muscle contraction	1	101	0.990099	0.134044	0.152787
	MYH11;	GO:0006939~smooth muscle contraction	1	16	6.25	0.0236837	0.0539908
	FOS;	GO:0006954~inflammatory response	1	370	0.27027	0.408291	0.424927
	HSPA6;	GO:0006986~response to unfolded protein	1	42	2.38095	0.0588387	0.082867
	ARC;	GO:0007010~cytoskeleton organization	1	160	0.625	0.20331	0.220526
	RGS2;	GO:0007049~cell cycle	1	196	0.510204	0.242856	0.256189
	CDKN1C;	GO:0007050~cell cycle arrest	1	138	0.724638	0.178146	0.196399
	CDKN1C;	GO:0007096~regulation of exit from mitosis	1	11	9.09091	0.016776	0.0495906
	PCDH10;	GO:0007155~cell adhesion	1	452	0.221239	0.473336	0.485982
	PCDH10;	GO:0007156~homophilic cell adhesion via plasma membrane adhesion molecules	1	155	0.645161	0.197659	0.215264
	IRS4; NR4A1; DLL4;	GO:0007165~signal transduction	3	1073	0.27959	0.193838	0.21241
	FOS;	GO:0007179~transforming growth factor beta receptor signaling pathway	1	90	1.11111	0.120488	0.139104
	GPR61;	GO:0007186~G-protein coupled receptor signaling pathway	1	873	0.114548	0.711134	0.713788
	DLL4;	GO:0007219~Notch signaling pathway	1	112	0.892857	0.147394	0.167295
	DLL4;	GO:0007220~Notch receptor processing	1	17	5.88235	0.0250595	0.0551207
	MAFA;	GO:0007263~nitric oxide mediated signal transduction	1	19	5.26316	0.0278053	0.0554046
	PCDH10;	GO:0007267~cell-cell signaling	1	298	0.33557	0.34468	0.360774
	ID2;	GO:0007275~multicellular organism development	1	462	0.21645	0.480769	0.491737
	RGS2;	GO:0007283~spermatogenesis	1	371	0.269542	0.40913	0.424927
	NUP210L;	GO:0007286~spermatid development	1	74	1.35135	0.100394	0.11897
	MAFB;	GO:0007379~segment specification	1	7	14.2857	0.0112151	0.047073
	FOS; PCDH10; MAFB;	GO:0007399~nervous system development	3	311	0.96463	0.0100493	0.047073
	MAFB;	GO:0007423~sensory organ development	1	2	50	0.0042203	0.0410755
	ARC;	GO:0007492~endoderm development	1	22	4.54545	0.0319097	0.059198
	FOS; FOSB;	GO:0007565~female pregnancy	2	84	2.38095	0.00663358	0.0410755
	FOS; CDKN1C;	GO:0007568~aging	2	159	1.25786	0.0218432	0.0531001
	MAFB;	GO:0007585~respiratory gaseous exchange	1	34	2.94118	0.048157	0.0739731
	HBB;	GO:0007596~blood coagulation	1	169	0.591716	0.213384	0.229601
	LRAT; DLL4;	GO:0007601~visual perception	2	198	1.0101	0.0325858	0.0600383
	ARC;	GO:0007612~learning	1	55	1.81818	0.0759445	0.0977467
	DLL4;	GO:0008015~blood circulation	1	43	2.32558	0.0601655	0.0834254
	GPR61;	GO:0008150~biological_process	1	638	0.15674	0.595854	0.600317
	HBB;	GO:0008217~regulation of blood pressure	1	63	1.5873	0.0863181	0.105066
	RGS2;	GO:0008277~regulation of G-protein coupled receptor protein signaling pathway	1	40	2.5	0.0561794	0.0803843
	DLL4;	GO:0008285~negative regulation of cell proliferation	1	377	0.265252	0.41414	0.428476
	IRS4; PDK4;	GO:0008286~insulin receptor signaling pathway	2	77	2.5974	0.00562747	0.0410755
	ID2;	GO:0008344~adult locomotory behavior	1	52	1.92308	0.0720244	0.0954412
	PDK4;	GO:0009267~cellular response to starvation	1	48	2.08333	0.0667721	0.0893617
	FOS;	GO:0009409~response to cold	1	35	2.85714	0.0494987	0.0739731
	FOS;	GO:0009416~response to light stimulus	1	17	5.88235	0.0250595	0.0551207
	FOSB;	GO:0009612~response to mechanical stimulus	1	54	1.85185	0.0746396	0.0974663
	FOS;	GO:0009629~response to gravity	1	8	12.5	0.0126082	0.047073
	FOS;	GO:0009636~response to toxic substance	1	85	1.17647	0.114257	0.132479
	MAFA;	GO:0009749~response to glucose	1	66	1.51515	0.0901786	0.10927
	ARC;	GO:0009952~anterior/posterior pattern specification	1	77	1.2987	0.104196	0.122396
	IRS4;	GO:0009967~positive regulation of signal transduction	1	59	1.69492	0.0811458	0.100591
	PDK4;	GO:0010510~regulation of acetyl-CoA biosynthetic process from pyruvate	1	12	8.33333	0.0181614	0.0503651
	RGS2;	GO:0010519~negative regulation of phospholipase activity	1	2	50	0.0042203	0.0410755
	PDK4;	GO:0010565~regulation of cellular ketone metabolic process	1	2	50	0.0042203	0.0410755
	DLL4;	GO:0010596~negative regulation of endothelial cell migration	1	18	5.55556	0.0264333	0.0551207
	RGS2;	GO:0010614~negative regulation of cardiac muscle hypertrophy	1	9	11.1111	0.0139994	0.047073
	ID2; DLL4;	GO:0010628~positive regulation of gene expression	2	250	0.8	0.0494333	0.0739731
	ID2; DLL4;	GO:0010629~negative regulation of gene expression	2	131	1.52672	0.0152675	0.0492804
	SNAI1;	GO:0010718~positive regulation of epithelial to mesenchymal transition	1	33	3.0303	0.0468134	0.073214
	PDK4;	GO:0010906~regulation of glucose metabolic process	1	21	4.7619	0.0305435	0.0578605
	HBB;	GO:0010942~positive regulation of cell death	1	26	3.84615	0.0373557	0.0648302
	SNAI1;	GO:0010957~negative regulation of vitamin D biosynthetic process	1	4	25	0.00702407	0.0410755
	ID2;	GO:0014003~oligodendrocyte development	1	23	4.34783	0.0332741	0.0608893
	HBB;	GO:0015671~oxygen transport	1	14	7.14286	0.0209264	0.0526093
	HBB;	GO:0015701~bicarbonate transport	1	43	2.32558	0.0601655	0.0834254
	SNAI1; ARC;	GO:0016477~cell migration	2	169	1.18343	0.024429	0.0551207
	AMOT;	GO:0016525~negative regulation of angiogenesis	1	58	1.72414	0.0798481	0.10037
	IRS4; ID2;	GO:0019216~regulation of lipid metabolic process	2	26	7.69231	0.000723257	0.0410755
	MAFB;	GO:0021571~rhombomere 5 development	1	2	50	0.0042203	0.0410755
	MAFB;	GO:0021572~rhombomere 6 development	1	1	100	0.00281549	0.0410755
	MAFB;	GO:0021599~abducens nerve formation	1	2	50	0.0042203	0.0410755
	ID2;	GO:0021772~olfactory bulb development	1	18	5.55556	0.0264333	0.0551207
	ARC;	GO:0022604~regulation of cell morphogenesis	1	24	4.16667	0.0346365	0.0612975
	AMOT;	GO:0030036~actin cytoskeleton organization	1	123	0.813008	0.160541	0.179939
	MAFA;	GO:0030073~insulin secretion	1	30	3.33333	0.0427714	0.0684851
	CDKN1C;	GO:0030099~myeloid cell differentiation	1	22	4.54545	0.0319097	0.059198
	HBB;	GO:0030185~nitric oxide transport	1	3	33.3333	0.00562316	0.0410755
	DLL4;	GO:0030217~T cell differentiation	1	30	3.33333	0.0427714	0.0684851
	MYH11;	GO:0030241~skeletal muscle myosin thick filament assembly	1	3	33.3333	0.00562316	0.0410755
	CDKN1C;	GO:0030325~adrenal gland development	1	19	5.26316	0.0278053	0.0554046
	AMOT;	GO:0030334~regulation of cell migration	1	67	1.49254	0.0914618	0.109836
	SNAI1;	GO:0030335~positive regulation of cell migration	1	183	0.546448	0.228804	0.243274
	FOS;	GO:0030431~sleep	1	11	9.09091	0.016776	0.0495906
	CDKN1C;	GO:0030511~positive regulation of transforming growth factor beta receptor signaling pathway	1	24	4.16667	0.0346365	0.0612975
	NR4A1;	GO:0030522~intracellular receptor signaling pathway	1	40	2.5	0.0561794	0.0803843
	SNAI1;	GO:0031069~hair follicle morphogenesis	1	27	3.7037	0.0387124	0.0650853
	RGS2;	GO:0031116~positive regulation of microtubule polymerization	1	14	7.14286	0.0209264	0.0526093
	FOS;	GO:0031668~cellular response to extracellular stimulus	1	18	5.55556	0.0264333	0.0551207
	LRAT;	GO:0032370~positive regulation of lipid transport	1	2	50	0.0042203	0.0410755
	FOS;	GO:0032496~response to lipopolysaccharide	1	161	0.621118	0.204436	0.220856
	FOS; FOSB;	GO:0032570~response to progesterone	2	39	5.12821	0.00155046	0.0410755
	FOS; FOSB;	GO:0032870~cellular response to hormone stimulus	2	42	4.7619	0.00178382	0.0410755
	ID2;	GO:0032922~circadian regulation of gene expression	1	55	1.81818	0.0759445	0.0977467
	MAFB;	GO:0033077~T cell differentiation in thymus	1	27	3.7037	0.0387124	0.0650853
	ID2;	GO:0033598~mammary gland epithelial cell proliferation	1	8	12.5	0.0126082	0.047073
	CDKN1C;	GO:0033673~negative regulation of kinase activity	1	10	10	0.0153887	0.0492804
	FOS;	GO:0034097~response to cytokine	1	48	2.08333	0.0667721	0.0893617
	AMOT;	GO:0034260~negative regulation of GTPase activity	1	41	2.43902	0.0575099	0.0818528
	HSPA6;	GO:0034605~cellular response to heat	1	37	2.7027	0.0521766	0.0771181
	AMOT;	GO:0034613~cellular protein localization	1	40	2.5	0.0561794	0.0803843
	FOS;	GO:0034614~cellular response to reactive oxygen species	1	20	5	0.0291753	0.0568708
	CDKN1C;	GO:0035264~multicellular organism growth	1	78	1.28205	0.10546	0.123342
	MAFB;	GO:0035284~brain segmentation	1	3	33.3333	0.00562316	0.0410755
	AMOT;	GO:0035329~hippo signaling	1	27	3.7037	0.0387124	0.0650853
	NR4A1;	GO:0035767~endothelial cell chemotaxis	1	8	12.5	0.0126082	0.047073
	FOS;	GO:0035902~response to immobilization stress	1	21	4.7619	0.0305435	0.0578605
	DLL4;	GO:0035912~dorsal aorta morphogenesis	1	8	12.5	0.0126082	0.047073
	FOS;	GO:0035914~skeletal muscle cell differentiation	1	46	2.17391	0.064135	0.088022
	NR4A1; DLL4;	GO:0035924~cellular response to vascular endothelial growth factor stimulus	2	22	9.09091	0.000530026	0.0410755
	FOS;	GO:0035994~response to muscle stretch	1	16	6.25	0.0236837	0.0539908
	FOS;	GO:0038095~Fc-epsilon receptor signaling pathway	1	176	0.568182	0.221132	0.23699
	AMOT;	GO:0040019~positive regulation of embryonic development	1	9	11.1111	0.0139994	0.047073
	HSPA6;	GO:0042026~protein refolding	1	15	6.66667	0.022306	0.0531001
	AMOT;	GO:0042074~cell migration involved in gastrulation	1	8	12.5	0.0126082	0.047073
	PDK4;	GO:0042304~regulation of fatty acid biosynthetic process	1	6	16.6667	0.00982003	0.047073
	CDKN1C;	GO:0042326~negative regulation of phosphorylation	1	20	5	0.0291753	0.0568708
	MAFB;	GO:0042472~inner ear morphogenesis	1	53	1.88679	0.0733329	0.0966988
	FOS; FOSB;	GO:0042493~response to drug	2	296	0.675676	0.0663965	0.0893617
	HBB;	GO:0042542~response to hydrogen peroxide	1	45	2.22222	0.0628137	0.0866507
	CDKN1C;	GO:0042551~neuron maturation	1	11	9.09091	0.016776	0.0495906
	LRAT;	GO:0042572~retinol metabolic process	1	29	3.44828	0.0414203	0.0675276
	LRAT;	GO:0042573~retinoic acid metabolic process	1	14	7.14286	0.0209264	0.0526093
	PDK4;	GO:0042593~glucose homeostasis	1	98	1.02041	0.130367	0.149867
	PDK4;	GO:0042594~response to starvation	1	34	2.94118	0.048157	0.0739731
	HBB;	GO:0042744~hydrogen peroxide catabolic process	1	18	5.55556	0.0264333	0.0551207
	ID2;	GO:0042752~regulation of circadian rhythm	1	48	2.08333	0.0667721	0.0893617
	CDKN1C;	GO:0043010~camera-type eye development	1	40	2.5	0.0561794	0.0803843
	ID2;	GO:0043153~entrainment of circadian clock by photoperiod	1	19	5.26316	0.0278053	0.0554046
	FOSB;	GO:0043278~response to morphine	1	27	3.7037	0.0387124	0.0650853
	ID2;	GO:0043353~enucleate erythrocyte differentiation	1	5	20	0.00842302	0.047073
	ID2;	GO:0043392~negative regulation of DNA binding	1	28	3.57143	0.0400673	0.0661233
	NR4A1;	GO:0043401~steroid hormone mediated signaling pathway	1	54	1.85185	0.0746396	0.0974663
	RGS2;	GO:0043407~negative regulation of MAP kinase activity	1	35	2.85714	0.0494987	0.0739731
	ID2;	GO:0043433~negative regulation of sequence-specific DNA binding transcription factor activity	1	59	1.69492	0.0811458	0.100591
	SNAI1;	GO:0043518~negative regulation of DNA damage response, signal transduction by p53 class mediator	1	13	7.69231	0.0195448	0.0520551
	AMOT;	GO:0043534~blood vessel endothelial cell migration	1	9	11.1111	0.0139994	0.047073
	RGS2;	GO:0043547~positive regulation of GTPase activity	1	563	0.17762	0.550268	0.558574
	RGS2;	GO:0043951~negative regulation of cAMP-mediated signaling	1	6	16.6667	0.00982003	0.047073
	NR4A1; DLL4;	GO:0044344~cellular response to fibroblast growth factor stimulus	2	29	6.89655	0.000887286	0.0410755
	PDK4;	GO:0045124~regulation of bone resorption	1	9	11.1111	0.0139994	0.047073
	HBB;	GO:0045429~positive regulation of nitric oxide biosynthetic process	1	39	2.5641	0.054847	0.0801839
	NR4A1;	GO:0045444~fat cell differentiation	1	69	1.44928	0.0940229	0.11241
	ID2;	GO:0045475~locomotor rhythm	1	10	10	0.0153887	0.0492804
	ID2;	GO:0045578~negative regulation of B cell differentiation	1	4	25	0.00702407	0.0410755
	ID2;	GO:0045600~positive regulation of fat cell differentiation	1	47	2.12766	0.0654545	0.0893617
	MAFB;	GO:0045647~negative regulation of erythrocyte differentiation	1	8	12.5	0.0126082	0.047073
	ID2;	GO:0045648~positive regulation of erythrocyte differentiation	1	24	4.16667	0.0346365	0.0612975
	ID2;	GO:0045651~positive regulation of macrophage differentiation	1	13	7.69231	0.0195448	0.0520551
	ID2;	GO:0045665~negative regulation of neuron differentiation	1	57	1.75439	0.0785487	0.10014
	ID2;	GO:0045668~negative regulation of osteoblast differentiation	1	39	2.5641	0.054847	0.0801839
	MAFB;	GO:0045671~negative regulation of osteoclast differentiation	1	21	4.7619	0.0305435	0.0578605
	FOS;	GO:0045672~positive regulation of osteoclast differentiation	1	19	5.26316	0.0278053	0.0554046
	RGS2;	GO:0045744~negative regulation of G-protein coupled receptor protein signaling pathway	1	12	8.33333	0.0181614	0.0503651
	DLL4;	GO:0045746~negative regulation of Notch signaling pathway	1	28	3.57143	0.0400673	0.0661233
	DLL4;	GO:0045747~positive regulation of Notch signaling pathway	1	33	3.0303	0.0468134	0.073214
	ID2;	GO:0045777~positive regulation of blood pressure	1	19	5.26316	0.0278053	0.0554046
	NR4A1;	GO:0045786~negative regulation of cell cycle	1	35	2.85714	0.0494987	0.0739731
	SPDYE5;	GO:0045859~regulation of protein kinase activity	1	34	2.94118	0.048157	0.0739731
	CDKN1C; ID2;	GO:0045892~negative regulation of transcription, DNA-templated	2	484	0.413223	0.149927	0.169455
	SNAI1; FOS; CDKN1C; ID2;	GO:0045893~positive regulation of transcription, DNA-templated	4	500	0.8	0.00569623	0.0410755
	FOS; NR4A1; FOSB; MAFA; MAFB;	GO:0045944~positive regulation of transcription from RNA polymerase II promoter	5	962	0.519751	0.0119166	0.047073
	PDK4;	GO:0046320~regulation of fatty acid oxidation	1	3	33.3333	0.00562316	0.0410755
	ARC;	GO:0048168~regulation of neuronal synaptic plasticity	1	15	6.66667	0.022306	0.0531001
	MYH11;	GO:0048251~elastic fiber assembly	1	7	14.2857	0.0112151	0.047073
	ID2;	GO:0048469~cell maturation	1	36	2.77778	0.0508386	0.0755557
	MAFB;	GO:0048538~thymus development	1	43	2.32558	0.0601655	0.0834254
	ID2;	GO:0048541~Peyer's patch development	1	4	25	0.00702407	0.0410755
	ID2;	GO:0048557~embryonic digestive tract morphogenesis	1	18	5.55556	0.0264333	0.0551207
	ID2;	GO:0048661~positive regulation of smooth muscle cell proliferation	1	58	1.72414	0.0798481	0.10037
	ID2;	GO:0048663~neuron fate commitment	1	18	5.55556	0.0264333	0.0551207
	ID2;	GO:0048667~cell morphogenesis involved in neuron differentiation	1	6	16.6667	0.00982003	0.047073
	ID2;	GO:0048711~positive regulation of astrocyte differentiation	1	11	9.09091	0.016776	0.0495906
	ID2;	GO:0048715~negative regulation of oligodendrocyte differentiation	1	11	9.09091	0.016776	0.0495906
	MYH11;	GO:0048739~cardiac muscle fiber development	1	7	14.2857	0.0112151	0.047073
	CDKN1C;	GO:0050680~negative regulation of epithelial cell proliferation	1	56	1.78571	0.0772475	0.0989504
	DLL4;	GO:0050767~regulation of neurogenesis	1	18	5.55556	0.0264333	0.0551207
	RGS2;	GO:0050873~brown fat cell differentiation	1	30	3.33333	0.0427714	0.0684851
	HBB;	GO:0050880~regulation of blood vessel size	1	9	11.1111	0.0139994	0.047073
	LRAT;	GO:0050896~response to stimulus	1	61	1.63934	0.0837356	0.102853
	AMOT;	GO:0051056~regulation of small GTPase mediated signal transduction	1	134	0.746269	0.173487	0.192843
	FOS;	GO:0051090~regulation of sequence-specific DNA binding transcription factor activity	1	24	4.16667	0.0346365	0.0612975
	HBB;	GO:0051291~protein heterooligomerization	1	61	1.63934	0.0837356	0.102853
	FOS; FOSB;	GO:0051412~response to corticosterone	2	16	12.5	0.000295435	0.039736
	FOS; FOSB;	GO:0051591~response to cAMP	2	47	4.25532	0.00220743	0.0410755
	RGS2;	GO:0055119~relaxation of cardiac muscle	1	12	8.33333	0.0181614	0.0503651
	CDKN1C;	GO:0055123~digestive system development	1	6	16.6667	0.00982003	0.047073
	NUP210L;	GO:0060009~Sertoli cell development	1	9	11.1111	0.0139994	0.047073
	SNAI1;	GO:0060021~palate development	1	76	1.31579	0.102931	0.12144
	CDKN1C;	GO:0060065~uterus development	1	15	6.66667	0.022306	0.0531001
	RGS2;	GO:0060087~relaxation of vascular smooth muscle	1	6	16.6667	0.00982003	0.047073
	FOS;	GO:0060395~SMAD protein signal transduction	1	58	1.72414	0.0798481	0.10037
	RGS2;	GO:0060452~positive regulation of cardiac muscle contraction	1	8	12.5	0.0126082	0.047073
	SNAI1;	GO:0060536~cartilage morphogenesis	1	6	16.6667	0.00982003	0.047073
	DLL4;	GO:0060579~ventral spinal cord interneuron fate commitment	1	3	33.3333	0.00562316	0.0410755
	ID2;	GO:0060612~adipose tissue development	1	26	3.84615	0.0373557	0.0648302
	CDKN1C;	GO:0060669~embryonic placenta morphogenesis	1	4	25	0.00702407	0.0410755
	SNAI1;	GO:0060707~trophoblast giant cell differentiation	1	12	8.33333	0.0181614	0.0503651
	ID2;	GO:0060749~mammary gland alveolus development	1	14	7.14286	0.0209264	0.0526093
	SNAI1;	GO:0060806~negative regulation of cell differentiation involved in embryonic placenta development	1	1	100	0.00281549	0.0410755
	SNAI1;	GO:0060972~left/right pattern formation	1	7	14.2857	0.0112151	0.047073
	ID2;	GO:0061030~epithelial cell differentiation involved in mammary gland alveolus development	1	4	25	0.00702407	0.0410755
	ID2;	GO:0061031~endodermal digestive tract morphogenesis	1	3	33.3333	0.00562316	0.0410755
	DLL4;	GO:0061074~regulation of neural retina development	1	3	33.3333	0.00562316	0.0410755
	SNAI1; DLL4;	GO:0061314~Notch signaling involved in heart development	2	9	22.2222	0.000106884	0.0287518
	NR4A1;	GO:0061469~regulation of type B pancreatic cell proliferation	1	6	16.6667	0.00982003	0.047073
	HBB;	GO:0070293~renal absorption	1	4	25	0.00702407	0.0410755
	HSPA6;	GO:0070370~cellular heat acclimation	1	4	25	0.00702407	0.0410755
	HBB;	GO:0070527~platelet aggregation	1	42	2.38095	0.0588387	0.082867
	ID2;	GO:0071158~positive regulation of cell cycle arrest	1	25	4	0.035997	0.0632889
	FOS; FOSB;	GO:0071277~cellular response to calcium ion	2	50	4	0.00248219	0.0410755
	ID2;	GO:0071285~cellular response to lithium ion	1	13	7.69231	0.0195448	0.0520551
	NR4A1;	GO:0071376~cellular response to corticotropin-releasing hormone stimulus	1	5	20	0.00842302	0.047073
	PDK4;	GO:0071398~cellular response to fatty acid	1	21	4.7619	0.0305435	0.0578605
	CDKN1C;	GO:0071514~genetic imprinting	1	4	25	0.00702407	0.0410755
	RGS2;	GO:0071877~regulation of adrenergic receptor signaling pathway	1	1	100	0.00281549	0.0410755
	CDKN1C;	GO:0071901~negative regulation of protein serine/threonine kinase activity	1	19	5.26316	0.0278053	0.0554046
	ID2;	GO:0071931~positive regulation of transcription involved in G1/S transition of mitotic cell cycle	1	2	50	0.0042203	0.0410755
	DLL4;	GO:0072554~blood vessel lumenization	1	2	50	0.0042203	0.0410755
	PDK4;	GO:0072593~reactive oxygen species metabolic process	1	33	3.0303	0.0468134	0.073214
	DLL4;	GO:0090051~negative regulation of cell migration involved in sprouting angiogenesis	1	11	9.09091	0.016776	0.0495906
	ID2;	GO:0090398~cellular senescence	1	22	4.54545	0.0319097	0.059198
	HBB;	GO:0098869~cellular oxidant detoxification	1	70	1.42857	0.0953007	0.113433
	SNAI1;	GO:1902230~negative regulation of intrinsic apoptotic signaling pathway in response to DNA damage	1	15	6.66667	0.022306	0.0531001
	CDKN1C;	GO:1902746~regulation of lens fiber cell differentiation	1	2	50	0.0042203	0.0410755
	FOS;	GO:1902895~positive regulation of pri-miRNA transcription from RNA polymerase II promoter	1	20	5	0.0291753	0.0568708
	DLL4;	GO:1903588~negative regulation of blood vessel endothelial cell proliferation involved in sprouting angiogenesis	1	3	33.3333	0.00562316	0.0410755
	ID2;	GO:2000045~regulation of G1/S transition of mitotic cell cycle	1	14	7.14286	0.0209264	0.0526093
	ID2;	GO:2000178~negative regulation of neural precursor cell proliferation	1	11	9.09091	0.016776	0.0495906
	DLL4;	GO:2000179~positive regulation of neural precursor cell proliferation	1	16	6.25	0.0236837	0.0539908
	SNAI1;	GO:2000810~regulation of bicellular tight junction assembly	1	9	11.1111	0.0139994	0.047073
	PDK4;	GO:2000811~negative regulation of anoikis	1	16	6.25	0.0236837	0.0539908
	ARC;	GO:2000969~positive regulation of alpha-amino-3-hydroxy-5-methyl-4-isoxazole propionate selective glutamate receptor activity	1	4	25	0.00702407	0.0410755
